# Supplementary material for: In silico characterization of multiple genes encoding the GP63 virulence protein from Leishmania braziliensis: identification of sources of variation and putative roles in immune evasion
Source: BMC Genomics. 2019 Feb 7;20:118. doi: 10.1186/s12864-019-5465-z (PMC6367770; doi:10.1186/s12864-019-5465-z)
Supplement: Supplementary file 4 — Table S4. Table showing the recombination events found for the L. braziliensis GP63 genes, followed by the programs that detected it and their p-value. Detailed description of the recombination events throughout the L. braziliensis GP63 genes. (XLSX 16 kb) [file 12864_2019_5465_MOESM4_ESM.xlsx]

## Sheet: Database genes
Recombination Event	Breakpoints positions	Recombinant Sequence	Minor parental	Major Parental	RDP	GENEV	Bootscan	Maxchi	Chimaera	SiSscan	PhylPro	LARD	3Seq
1	N-terminus	LbrM.10.0510	LbrM.10.0480	LbrM.10.0600	1.41x10-34	4.58x10-32	4.89x10-34	3.68x10-13	1.72x10-13	1.75x10-17	NS	NS	2.54x10-18
2	Central/C-terminus	LbrM.10.0590	LbrM.10.0600	LbrM.10.1630	2.13x10-29	7.62x10-26	2.45x10-21	3.78x10-22	4.90x10-04	2.55x10-38	NS	NS	1.00x10-27
3	N-terminus/central/C-terminus	LbrM.10.1620	LbrM.10.1610	LbrM.10.1670	6.88x10-19	1.52x10-16	3.94x10-19	3.15x10-09	1.53x10-07	2.00x10-19	NS	NS	5.32x10-16
4	C-terminus	LbrM.10.0590	LbrM.10.1690	LbrM.10.0560	1.02x10-18	3.57x10-16	1.20x10-20	3.96x10-15	1.10x10-15	1.14x10-21	NS	NS	2.31x10-27
5	N-terminus/central/C-terminus	LbrM.10.1610	LbrM.10.1690	LbrM.10.1650	3.17x10-02	NS	NS	1.65x10-15	1.55x10-09	2.96x10-08	NS	NS	1.71x10-04
6	N-terminus/central	LbrM.10.0530	LbrM.10.0600	LbrM.10.1690	4.94x10-12	NS	4.47x10-05	7.07x10-11	1.29x10-12	2.44x10-18	NS	NS	5.26x10-15
7	N-terminus/central	LbrM.10.0600	LbrM.10.1660	LbrM.10.0510	5.27x10-11	3.50x10-10	3.42x10-04	9.40x10-05	3.06x10-03	NS	NS	NS	1.13x10-06
8	Central	LbrM.10.0560	LbrM.10.1690	LbrM.10.1540	1.48x10-10	4.24x10-10	1.72x10-08	3.81x10-05	3.48x10-05	3.53x10-05	NS	NS	2.53x10-08
9	C-terminus	LbrM.10.0600	LbrM.10.0520	LbrM.10.0550	7.09x10-10	4.57x10-09	3.70x10-06	2.52x10-03	2.10x10-03	NS	NS	NS	9.06X10-07
10	C-terminus	LbrM.10.1640	LbrM.10.1660	LbrM.10.1620	1.70x10-09	7.62x10-07	4.97x10-09	1.84x10-05	1.45x10-05	2.08x10-09	NS	NS	7.49x10-09
11	N-terminus/central/C-terminus	LbrM.10.1670	LbrM.10.0490	LbrM.10.1610	2.11x10-09	5.23x10-08	2.42x10-03	6.39x10-05	3.29x10-05	1.20x10-05	NS	NS	8.61x10-06
12	N-terminus/central/C-terminus	LbrM.10.1690	LbrM.10.0510	LbrM.10.0580	1.33x10-09	1.78x10-06	1.59x10-07	5.04x10-10	5.71x10-06	1.57x10-19	NS	NS	6.28x10-05
13	C-terminus	LbrM.10.1570	LbrM.10.1630	LbrM.10.1650	5.98x10-09	3.20x10-08	5.55x10-09	4.23x10-03	2.00x10-03	1.05x10-08	NS	NS	1.23x10-06
14	Central	LbrM.10.1630	LbrM.10.0510	LbrM.10.0540	8.08x10-08	3.13x10-03	3.21x10-06	6.31x10-04	1.17x10-05	2.98x10-05	NS	NS	1.47x10-18
15	N-terminus	LbrM.10.1580	LbrM.10.0520	LbrM.10.0560	NS	.000000110577	NS	NS	NS	NS	NS	NS	1.05x10-03
16	N-terminus	LbrM.10.0540	LbrM.10.0490	LbrM.10.1610	NS	8.51x10-05	NS	7.38x10-08	7.91x10-04	1.96x10-19	NS	NS	2.78x10-02
17	C-terminus	LbrM.10.0510	LbrM.10.0540	LbrM.10.0500	1.79x10-07	NS	3.20x10-07	1.52x10-03	4.23x10-06	9.31x10-09	NS	NS	5.66x10-08
18	Central/C-terminus	LbrM.10.1670	LbrM.10.0580	LbrM.10.0540	9.27x10-07	8.85x10-04	8.81x10-08	1.17x10-03	4.13x10-04	1.54x10-05	NS	NS	NS
19	C-terminus	LbrM.10.0510	LbrM.10.1630	LbrM.10.0500	7.29x10-03	.0000024273	NS	NS	NS	3.74X10-02	NS	NS	1.03X10-02
20	N-terminus	LbrM.10.0530	LbrM.10.0520	LbrM.10.0560	7.98x10-06	1.05x10-04	NS	NS	NS	NS	NS	NS	8.97x10-03
21	C-terminus	LbrM.10.0610	LbrM.10.1610	LbrM.10.1710	2.77x10-04	7.18x10-05	NS	NS	NS	2.97x10-05	NS	NS	4.32x10-03
22	Central/C-terminus	LbrM.10.0470	LbrM.10.0570	LbrM.10.0540	5.19x10-04	1.60x10-02	NS	NS	NS	1.74x10-08	NS	NS	5.82X10-03
23	Central	LbrM.10.0500	LbrM.10.0540	LbrM.10.1690	5.87x10-04	.0000352408	1.15x10-02	5.14x10-03	NS	2.37x10-07	NS	NS	8.16x10-04
24	C-terminus	LbrM.10.1590	LbrM.10.1640	LbrM.10.1570	8.97x10-05	.0000181598	8.52x10-04	1.15x10-07	7.90x10-03	7.86x10-11	NS	NS	NS
25	Central/C-terminus	LbrM.10.1690	LbrM.10.1590	LbrM.10.0550	2.92x10-07	8.19x10-05	2.87x10-06	8.85x10-03	6.59x10-04	NS	NS	NS	1.33x10-07
26	N-terminus	LbrM.10.1690	LbrM.10.1670	LbrM.10.0580	NS	4.66x10-06	7.33x10-03	NS	NS	NS	NS	NS	1.01x10-02
27	N-terminus/central/C-terminus	LbrM.10.1660	LbrM.10.0600	LbrM.10.1650	NS	6.26x10-05	3.45x10-02	NS	NS	NS	NS	NS	NS
28	C-terminus	LbrM.10.1590	LbrM.10.0520	LbrM.10.1650	3.57x10-04	NS	3.77x10-04	NS	NS	1.01x10-04	NS	NS	NS
29	C-terminus	LbrM.10.0590	LbrM.10.0550	LbrM.10.0520	4.30x10-04	1.57x10-03	3.31x10-03	1.24x10-02	6.26x10-05	NS	NS	NS	NS
30	C-terminus	LbrM.10.0550	LbrM.10.1650	LbrM.10.1710	8.06x10-03	4.04x10-02	NS	NS	NS	2.43x10-03	NS	NS	NS
31	Central	LbrM.10.1690	LbrM.10.053	LbrM.10.0500	NS	8.16x10-03	NS	NS	NS	NS	NS	NS	2.17x10-02
32	Central	LbrM.10.0530	LbrM.10.1640	LbrM.10.0510	NS	8.69x10-03	NS	NS	NS	4.24x10-04	NS	NS	NS
Legend
Minor Parent = Parent contributing the smaller fraction of sequence.
Major Parent = Parent contributing the larger fraction of sequence.
NS = No significant P-value was recorded for this recombination event using this method.

## Sheet: PCR genes
Recombination Event	Breakpoints positions	Recombinant Sequence	Minor parental	Major Parental	RDP	GENEV	Bootscan	Maxchi	Chimaera	SiSscan	PhylPro	LARD	3Seq
1	N-terminus/central/C-terminus	G0540C1	G0510G4	G1620B1	1.92x10-31	1.24x10-26	1.75x10-30	1.09x10-19	5.20x10-19	8.48x10-27	NS	NS	9.62X10-22
2	N-terminus/central	G0510C1	G1640C2	G0590D2	4.36x10-29	7.55x10-18	4.58x10-10	8.78x10-26	NS	3.58X10-14	NS	NS	1.45X10-50
3	N-terminus/central	G1610B5	G1610B6	G1610B3	4.41x10-24	2.10x10-21	4.02x10-10	7.40x10-16	NS	3.58X10-14	NS	NS	1.45x10-50
4	C-terminus	G0590D2	G0510C1	G1650B6	2.02x10-22	8.22x10-23	5.83x10-17	1.36x10-13	1.15x10-13	7.01x10-17	NS	NS	8.52x10-26
5	N-terminus	G1620C4	G1610B6	G1610B3	2.88x10-21	5.80x10-20	2.54x10-14	1.21x10-08	1.82x10-08	2.71x10-05	NS	NS	3.24x10-13
6	Central/C-terminus	G1610B3	G1640C3	G1610B6	9.19x10-19	2.72x10-17	1.37x10-16	2.29x10-11	1.18x10-10	9.48x10-12	NS	NS	3.24x10-13
7	Central/C-terminus	G1650B6	G1610B6	G0560G3	9.13x10-14	5.63x10-16	4.89x10-02	1.08x10-18	8.38x10-03	9.57x10-25	NS	NS	NS
8	C-terminus	G0560C5	G1620B1	G0510G4	2.80x10-17	4.51x10-09	1.39x10-10	1.78x10-10	1.11x10-11	2.27x10-17	NS	NS	3.24x10-13
9	Central	G1610B3	G0520G1	G1610B6	8.26x10-16	1.42x10-13	NS	2.39X10-06	5.98X10-07	1.07x10-05	NS	NS	3.24x10-13
10	Central/C-terminus	G1640C2	G0510C2	G1640C3	1.67x10-10	3.48x10-03	NS	1.35X10-14	1.58x10-09	1.59x10-10	NS	NS	3.24X10-13
11	N-terminus/central	K1650H4	K1620H3	G0520G1	1.36x10-07	3.91x10-07	NS	1.00x10-12	3.76x10-03	5.80x10-15	NS	NS	6.86X10-06
12	Central/C-terminus	G1620C4	G1620B1	G1640C3	2.15x10-04	2.59x10-08	NS	5.50x10-09	5.73x10-08	4.52x10-15	NS	NS	2.01x10-06
13	N-terminus	G0590D1	G1610B4	G0560B6	8.29x10-09	2.91x10-05	NS	4.37x10-04	2.19x10-02	1.15x10-06	NS	NS	3.81x10-05
14	Central/C-terminus	G1620B1	G1610B6	G0520G1	1.71x10-03	1.34x10-03	NS	4.10x10-08	4.84x10-06	7.42x10-06	NS	NS	1.22x10-05
15	C-terminus	G0510C2	G0520G1	G0560G3	8.40x10-08	4.59x10-07	NS	NS	NS	NS	NS	NS	1.09x10-03
16	N-terminus/central	K1620H3	G1610B6	G0520G1	3.37x10-04	2.32x10-04	2.45x10-03	2.38x10-07	5.43x10-04	1.26x10-11	NS	NS	2.78X10-06
17	Central/C-terminus	G1640C3	G0510C1	G0540C1	2.30x10-04	NS	NS	2.40x10-06	1.12x10-05	8.88x10-07	NS	NS	4.42x10-07
18	N-terminus/central	G1610B3	K312260J1	K1650H4	NS	NS	NS	5.75x10-06	NS	4.65x10-12	NS	NS	1.06x10-02
19	Central/C-terminus	G1610B5	G0560G3	G1610B4	9.94x10-03	NS	NS	1.16x10-05	5.17x10-06	1.05x10-10	NS	NS	6.29x10-06
20	Central/C-terminus	G0560G3	G0520G1	G0510G4	NS	3.02x10-05	NS	7.93x10-08	NS	NS	NS	NS	NS
21	N-terminus	G0510C1	G1610B4	G0560B6	2.35x10-06	1.75x10-05	NS	NS	NS	NS	NS	NS	4.52x10-03
22	N-terminus/central/C-terminus	G0560B6	G0510G4	G0510C1	NS	NS	1.28x10-04	1.08x10-02	1.08x10-02	5.03x10-09	NS	NS	4.92x10-09
23	Central	G1620B1	G0560G3	G0520G1	8.04x10-03	3.56x10-04	NS	NS	NS	NS	NS	NS	NS
24	N-terminus	G1620B1	G0520G1	G1640C3	3.83x10-03	9.09x10-04	NS	1.07x10-03	1.46x10-03	3.56x10-05	NS	NS	4.82x10-02
25	N-terminus	G1610B6	G1640C3	G1610B4	NS	1.17x10-03	NS	NS	NS	NS	NS	NS	1.86x10-02
26	C-terminus	G0560G3	G0560C4	G0510G4	NS	5.89x10-03	NS	NS	NS	NS	NS	NS	3.03x10-02
27	N-terminus/central/C-terminus	G1640C3	G1610B4	G0510G4	NS	NS	NS	4.39x10-04	NS	1.38x10-02	NS	NS	NS
28	N-terminus	G0510C1	G0560B6	G0510G4	6.55x10-03	NS	NS	6.67x10-03	NS	9.07x10-06	NS	NS	6.03x10-04
29	N-terminus	G1610B4	G1610B6	G0510C2	NS	6.30x10-04	NS	NS	NS	NS	NS	NS	2.25x10-02
30	Central	G1620B1	K1620H3	G0540C1	NS	2.26x10-02	NS	NS	NS	7.63x10-03	NS	NS	1.16x10-05
